# Supplementary material for: The distribution characteristics of aerosol bacteria in different types of sheepfolds
Source: Front Vet Sci. 2024 Feb 13;11:1348850. doi: 10.3389/fvets.2024.1348850 (PMC10900508; doi:10.3389/fvets.2024.1348850)
Supplement: Supplementary file 2 [file Table_1.XLSX]

## Sheet: Sheet1
Table S1 Sequence information of samples
Field	Sample	Raw read	Clean read	Reads length	OTUs
YCSH1	YCSH1_1	144792	116789	114582	546
	YCSH1_2	144388	116213	113571	842
	YCSH1_3	140961	112593	109825	860
	YCSH1_4	142145	115534	113368	603
	YCSH1_5	134047	108212	105879	689
	YCSH1_6	142072	115182	112744	709
YCSH2	YCSH2_1	136489	109395	105818	741
	YCSH2_2	136194	109938	107513	561
	YCSH2_3	141183	114132	112088	447
	YCSH2_4	142311	115411	112791	524
	YCSH2_5	132950	105785	104340	231
	YCSH2_6	131647	104150	102363	324
YCSM	YCSM_1	134320	107145	103595	879
	YCSM_2	134075	107923	104918	765
	YCSM_3	133692	107028	105031	621
	YCSM_4	137749	109818	107051	626
	YCSM_5	140616	113362	110601	501
	YCSM_6	141879	115477	112574	738
Total		2491510	2004087	1958652	11207
